# Supplementary material for: Density Functional Theory-Based Indicators to Estimate the Corrosion Potentials of Zinc Alloys in Chlorine-, Oxidizing-, and Sulfur-Harsh Environments
Source: Molecules. 2024 Aug 10;29(16):3790. doi: 10.3390/molecules29163790 (PMC11357478; doi:10.3390/molecules29163790)
Supplement: Supplementary file 1 [file molecules-29-03790-s001.zip]

Archive with 1 entries (1 files):
- molecules-3157618-supplementary.pdf
